# Supplementary material for: Filtering large-scale event collections using a combination of supervised and unsupervised learning for event trigger classification
Source: J Biomed Semantics. 2016 May 11;7:27. doi: 10.1186/s13326-016-0070-4 (PMC4864999; doi:10.1186/s13326-016-0070-4)
Supplement: Additional file 1 — This tar file contains images of the binary cluster tree, before and after the pruning. The HowToInterpretTreeDiagrams.txt file describes how the diagrams should be interpreted. (TAR 1290 kb) [file 13326_2016_70_MOESM1_ESM.tar › HowToInterpretTreeDiagrams.txt]

There are two visualizations in separate files. 
One shows the tree before pruning and the other shows the same tree after 
pruning and recalculation of event type vectors for all intermediate nodes.

Every intermediate node (in both of the trees) is labeled based on the event type that
it is mostly associated with and the corresponding label contains these information parts: 

(1) The event type that the sub-cluster is mostly associated with.
(2) The level of purity of the sub-cluster. 
(3) The total number of unique events in EVEX that are extracted based 
on the trigger words which are clustered together in that particular sub-cluster.
(4) Three most common trigger words in the sub-cluster.

For example, a label like 
“_POSITIVE_REGULATION-93.48__POSITIVE_REGULATION-96.28__7431119_increased_activation_increase_”, 
informs that:

- The sub-cluster is 93.48% associated with POSITIVE_REGULATION event type.
- There are  7,431,119 unique events in EVEX that are extracted based on the trigger words that are clustered in that sub-cluster.
- “increased”, “activation”, and “increase” are three most common trigger words of that sub-cluster (in the order).


Note: the second information part of the label (i.e., _POSITIVE_REGULATION-96.28_) is not related to this paper.
